# Supplementary material for: Early Health Economic Modeling of Novel Therapeutics in Age-Related Hearing Loss
Source: Front Neurosci. 2022 Mar 4;16:769983. doi: 10.3389/fnins.2022.769983 (PMC8930912; doi:10.3389/fnins.2022.769983)
Supplement: Supplementary file 1 [file Data_Sheet_1.zip]

Archive with 9 entries (9 files):
- SDC 1.DOCX
- SDC 2.DOCX
- SDC 3.DOCX
- SDC 4.DOCX
- SDC 5.DOCX
- SDC 6.DOCX
- SDC 7.DOCX
- SDC 8.DOCX
- SDC 9.DOCX
